# Supplementary material for: Development of a machine learning-based acuity score prediction model for virtual care settings
Source: BMC Med Inform Decis Mak. 2023 Oct 3;23:200. doi: 10.1186/s12911-023-02307-z (PMC10548626; doi:10.1186/s12911-023-02307-z)
Supplement: Supplementary file 1 — Supplementary Material 1 [file 12911_2023_2307_MOESM1_ESM.xlsx]

## Sheet: Sheet1
APPENDIX 1: Final Post-Processing Model Prediction Statistics by CEDIS Presenting Complaint
			Up Triage %				Down Triage %
CEDIS	Description	Equally Triaged	One Step	Two Step	Three Step	Total	One Step	Two Step	Total
1	Cardiac arrest (non-traumatic)	1.1	23.6	55.1	16.9	95.6	0	0	0
2	Cardiac arrest (traumatic)	0	37.5	50	12.5	100	0	0	0
3	Chest pain (cardiac features)	52.2	38.9	3.7	0.2	42.8	5	0	5
4	Chest pain (non-cardiac features)	53	37.5	4.1	0.2	41.8	5.2	0	5.2
5	Palpitations/irregular heartbeat	0.5	26.7	55.9	14	96.6	0	0	0
6	Hypertension	53.1	38.5	3.7	0.1	42.3	4.5	0	4.5
7	General weakness	53.1	38.1	3.5	0.1	41.7	5.1	0	5.1
8	Syncope/pre-syncope	52.6	37.5	3.6	0.3	41.4	5.9	0.1	6
9	Edema, generalized	52.6	37.6	4	0	41.6	5.8	0	5.8
10	Bilateral leg swelling/edema	50.5	39.5	4	0.1	43.6	5.8	0.1	5.9
11	Cool pulseless limb	0	15.4	84.6	0	100	0	0	0
12	Unilateral reddened hot limb	62.7	31.3	0	0	31.3	6	0	6
51	Earache	49.5	34.9	3.6	0.1	38.6	6	3.9	9.9
52	Foreign body, ear	48.4	40.1	4.5	0.2	44.8	5.2	1.2	6.4
53	Loss of hearing	53.2	36.3	2.9	0.7	39.9	5.4	1.1	6.5
54	Tinnitus	63.9	27.9	3.3	0	31.2	4.9	0	4.9
55	Discharge, ear	54.4	38.9	3.6	0	42.5	3	0	3
56	Ear injury	45.9	38.8	7.1	0	45.9	4.1	3.5	7.6
101	Dental/gum problem	43.7	31.3	3.2	0.1	34.6	7.4	9.9	17.3
102	Facial trauma	52	38.8	3.2	0.3	42.3	5.7	0	5.7
103	Sore throat	49.4	36	3.6	0.1	39.7	5.6	3.6	9.2
104	Neck swelling/pain	51.8	38.9	4.1	0.2	43.2	5	0.1	5.1
105	Neck trauma	54.2	36.6	3.7	0.4	40.7	5.2	0	5.2
106	Difficulty swollowing/dyspagia	53.7	37.9	3.2	0	41.1	5.2	0	5.2
107	Facial pain (non-traumatic/non-dental)	53.2	37.4	3.8	0.2	41.4	5.5	0	5.5
151	Epistaxis	53.3	37.5	3.6	0.1	41.2	5.5	0	5.5
152	Nasal congestion/hay fever	56.1	36.3	4.5	0	40.8	3.2	0	3.2
153	Foreign body, nose	50.8	37.4	5.4	0	42.8	6.2	0	6.2
154	URTI complaints	51.6	38.3	4	0.2	42.5	5.8	0	5.8
155	Nasal trauma	53.6	38.7	3.5	0	42.2	3.7	0.5	4.2
201	Frostbite/cold injury	46.5	27.9	4.7	0	32.6	11.6	7	18.6
202	Noxious inhalation	50.6	39.3	5.1	0	44.4	4.5	0.6	5.1
203	Electrical injury	54.2	39	3.4	0	42.4	3.4	0	3.4
204	Chemical exposure	51.4	38.1	4.4	0	42.5	6.1	0	6.1
205	Hypothermia	0	20	60	20	100	0	0	0
206	Drowning	0	20	50	30	100	0	0	0
207	Heat-related issue	25	75	0	0	75	0	0	0
251	Abdominal pain	52.8	38	3.7	0.2	41.9	5.3	0	5.3
252	Anorexia	48.4	48.4	0	0	48.4	3.2	0	3.2
253	Constipation	53.3	37.6	4.1	0.2	41.9	4.8	0.1	4.9
254	Diarrhea	53.5	37.7	3.9	0.2	41.8	4.7	0	4.7
255	Foriegn body, rectum	55.6	36.1	2.8	0	38.9	5.6	0	5.6
256	Groin pain/mass	50.8	38.8	3	0.3	42.1	7.1	0.1	7.2
257	Nausea and/or vomiting	52.8	38	3.7	0.2	41.9	5.3	0	5.3
258	Rectal/perineal pain	51.4	38.7	4	0.3	43	5.7	0	5.7
259	Vomiting blood	0.5	27.4	55.4	14.2	97	0	0	0
260	Blood in stool/melena	50.8	39.5	4.2	0.2	43.9	5.1	0.1	5.2
261	Jaundice	51.6	35.2	5.5	0.5	41.2	7.1	0	7.1
262	Hiccoughs	52.5	37.5	5	0	42.5	5	0	5
263	Adbominal mass/distention	50.1	38.5	5.3	0.3	44.1	5.8	0	5.8
264	Anal/rectal trauma	52.1	33.3	6.2	0	39.5	8.3	0	8.3
265	Oral/esophageal foreign body	51.4	40.9	3.3	0.2	44.4	4.1	0.1	4.2
266	Feeding difficulties in newborn					0			0
267	Neonatal jaundice	49.7	39.8	5.1	0.5	45.4	4.8	0	4.8
301	Flank pain	52.6	38.3	3.5	0.1	41.9	5.4	0	5.4
302	Hematuria	52.5	37.8	4.1	0.2	42.1	5.4	0	5.4
303	Genital discharge/lesion	50.7	35.5	4.6	0	40.1	9.2	0	9.2
304	Penile swelling	52.1	38.6	3	0.4	42	5.9	0	5.9
305	Scrotal pain and/or swelling	54.6	37.6	4.2	0.2	42	3.4	0	3.4
306	Urinary retention	50.3	39.7	4.1	0.1	43.9	5.7	0	5.7
307	UTI complaints	52.7	38.2	4.1	0.1	42.4	4.9	0	4.9
308	Oliguria	51.3	43.6	5.1	0	48.7	0	0	0
309	Polyuria	60.5	32.9	1.3	0	34.2	5.3	0	5.3
310	Genital trauma	57.1	34.7	8.2	0	42.9	0	0	0
351	Depression/suicidal/deliberate self-harm	52.2	38.4	3.8	0.2	42.4	5.3	0	5.3
352	Anxiety/situational crisis	53	38.1	3.7	0.2	42	4.9	0	4.9
353	Hallucinations/delusions	53.1	38.4	2.9	0.3	41.6	5.3	0	5.3
354	Insomnia	53.7	39.9	3.7	0.4	44	1.9	0.4	2.3
355	Violent/homicidal behaviour	0.4	29.3	55.5	11.8	96.6	0	0	0
356	Social problem	47.3	43.8	4.7	0	48.5	3	1.2	4.2
358	Bizarre behaviour	0.3	27	56.6	13.9	97.5	0	0	0
359	Concern for patient's welfare	54.6	35.8	3.5	0.2	39.5	5.8	0.1	5.9
360	Pediatric disruptive behaviour	64.4	23.7	5.1	0	28.8	6.8	0	6.8
401	Altered level of consciousness	0.4	26	56	15	97	0	0	0
402	Confusion	52.7	36.9	4.2	0.3	41.4	5.9	0	5.9
403	Vertigo	52.1	38.8	3.7	0.2	42.7	5.2	0	5.2
404	Headache	53.1	37.8	3.8	0.2	41.8	4.8	0.1	4.9
405	Seizure	0.5	26.3	55.4	15.4	97.1	0	0	0
406	Gait disturbance/ataxia	46.2	40	2.3	0	42.3	10.8	0.8	11.6
407	Head injury	52.7	38.2	3.8	0.1	42.1	5.1	0	5.1
408	Tremor	53.7	33.1	6.6	0	39.7	6.6	0	6.6
409	Extremity weakness/symptoms of CVA	0.2	27.1	55.8	14.2	97.1	0	0	0
410	Sensory loss/paresthesia	54.2	36.6	3.2	0	39.8	5.9	0	5.9
411	Floppy child					0			0
451	Menstrual problems	51.8	38.7	3.7	0.5	42.9	5.3	0	5.3
452	Foreign body, vagina	48.6	39.6	6.2	0	45.8	5.6	0	5.6
453	Vaginal discharge	51.9	36.1	4.2	0.5	40.8	5.1	1.4	6.5
454	Sexual assault	62.3	34	0	0	34	3.8	0	3.8
455	Vaginal bleed	51.4	39	3.9	0.2	43.1	5.5	0	5.5
456	Labial swelling	57.1	32.7	0	0	32.7	10.2	0	10.2
457	Pregnancy issues, <20 weeks	51.7	39.1	3.8	0	42.9	5.3	0	5.3
458	Pregnancy issues, >20 weeks	1.4	29	52.4	14.5	95.9	0	0	0
460	Vaginal pain/dyspareunia	50.4	39.9	3.5	0.2	43.6	5.9	0	5.9
461	Postpartum issues	50.7	38	4.2	0	42.2	7	0	7
502	Chemical exposure, eye	51.8	38.3	4.2	0	42.5	5.8	0	5.8
503	Foreign body, eye	51.6	39	4.1	0	43.1	5.2	0	5.2
504	Visual disturbance	54	37.5	3.6	0.1	41.2	4.8	0	4.8
505	Eye pain	53.8	37.5	3.9	0.1	41.5	4.7	0	4.7
506	Red eye, discharge	51.4	37.2	3.8	0.1	41.1	5.7	1.2	6.9
507	Photophobia	50.7	38.7	4	0.3	43	6.2	0	6.2
508	Diplopia	52.3	43.1	1.5	0	44.6	3.1	0	3.1
509	Periorbital swelling	51.7	42.4	2.3	0.6	45.3	2.9	0	2.9
510	Eye trauma	52.6	36.6	3.8	0.5	40.9	6.5	0	6.5
511	Re-check eye	54.5	36.2	3.2	0.5	39.9	5.3	0	5.3
551	Back pain	52.6	38.4	3.5	0.1	42	5.4	0	5.4
552	Traumatic back/spine injury	52.9	38.4	3.4	0.1	41.9	5.1	0	5.1
553	Amputation	0.9	28.1	54.4	14.9	97.4	0	0	0
554	Upper extremity pain	52.2	38.9	3.5	0.2	42.6	5.2	0	5.2
555	Lower extremity pain	53	38	3.5	0.2	41.7	5.2	0	5.2
556	Upper extremity injury	52.7	38	3.8	0.2	42	5.3	0	5.3
557	Lower extremity injury	52.8	38.3	3.7	0.1	42.1	5.1	0	5.1
558	Joint(s) swelling	54.9	34.5	5.5	0.4	40.4	4.7	0	4.7
559	Pediatric gait disorder/painful walk	53.7	41.5	4.9	0	46.4	0	0	0
560	Cast check	46.6	39.1	2.8	0.1	42	5.9	4.1	10
651	Shortness of breath	2.4	27.4	55.7	14.1	97.2	0	0	0
652	Respiratory arrest					0			0
653	Cough/congestion	51.6	38	3.7	0.1	41.8	5.6	0.7	6.3
654	Hyperventilation	0	36.2	50	12.1	98.3	0	0	0
655	Hemoptysis	53.3	38.6	2.8	0.2	41.6	4.9	0.2	5.1
656	Respiratory foreign body	0	20.9	55.8	18.6	95.3	0	0	0
657	Allergic reaction	0.2	26.6	54.9	15.3	96.8	0	0	0
658	Stridor	0	25	55	20	100	0	0	0
659	Wheezing	0	19.8	63.7	13.2	96.7	0	0	0
660	Apneic spells in infant	0	25.7	51.4	17.1	94.2	0	0	0
701	Bite	54.1	35.4	3	0.2	38.6	5	1.5	6.5
702	Sting	53.2	38.9	1.6	0.8	41.3	4	0.8	4.8
703	Abrasion	51.7	36	5.1	0.6	41.7	4.5	1.1	5.6
704	Laceration/puncture	51.5	37.6	3.7	0.1	41.4	5.3	1.4	6.7
705	Burn	54.8	36.3	3.9	0.1	40.3	4.9	0.1	5
706	Blood and body fluid exposure	48.5	43.6	3	0	46.6	4.8	0	4.8
707	Pruritus	58.9	28.9	4.4	0	33.3	6.7	1.1	7.8
708	Rash	52	37.7	3.8	0.3	41.8	4.9	0.8	5.7
709	Localized swelling/redness	53.2	37.8	3.6	0.1	41.5	5.3	0	5.3
710	Wound check	51.4	36	4.4	0.2	40.6	5.4	1.9	7.3
711	Other skin conditions	50.1	37.9	3.1	0.3	41.3	6.3	1.7	8
712	Lumps, bumps, calluses	47.9	35.5	3.4	0.1	39	6.2	5	11.2
713	Redness/tenderness, breasts	51.2	40.3	2.9	0	43.2	5.6	0	5.6
714	Rule out infestation	54.5	36.4	9.1	0	45.5	0	0	0
715	Cyanosis	0	26.1	60.9	13	100	0	0	0
716	Spontaneous bruising	57.6	37.1	3	0	40.1	2.3	0	2.3
717	Foreign body, skin	51.3	39.4	4.6	0.2	44.2	4.6	0	4.6
719	Removal staples/sutures	53.7	37.2	4.3	0.1	41.6	4.6	0	4.6
751	Substance misuse/intoxication	51.8	38.9	3.8	0.1	42.8	5.5	0	5.5
752	Overdose ingestion	0.5	26.4	55.2	14.9	96.5	0	0	0
753	Substance withdrawal	54.7	36.5	4.2	0	40.7	4.4	0.1	4.5
801	Multisystem trauma (penetrating)	0	38.5	42.3	11.5	92.3	0	0	0
802	Multisystem trauma (blunt)	55.1	37.2	3.6	0	40.8	4.1	0.1	4.2
803	Isolated chest trauma (penetrating)	0	30.4	52	14.4	96.8	0	0	0
804	Isolated chest trauma (blunt)	53	38.1	3.3	0.4	41.8	5	0.2	5.2
805	Isolated abdominal trauma (penetrating)	0	25	50	18.8	93.8	0	0	0
806	Isolated abdominal trauma (blunt)	52.8	38.5	3.9	0	42.4	4.8	0	4.8
851	Exposure to communicable disease	52.6	37.3	4.3	0.2	41.8	5.6	0.2	5.8
852	Fever	52.7	38	4	0.1	42.1	5.1	0	5.1
853	Hyperglycemia	53.7	36.9	4.3	0.1	41.3	4.9	0	4.9
854	Hypoglycemia	0.7	28.6	53.9	14.2	96.7	0	0	0
855	Direct referral for consultation	52.3	36.3	3.9	0.3	40.5	5.4	1.4	6.8
856	Dressing change	52.6	36.2	3.9	0.3	40.4	5.4	1.2	6.6
859	Imaging test/blood test	51	37.6	3.9	0.2	41.7	5.5	1.2	6.7
860	Medical device problem	53	37.8	3.7	0.2	41.7	5.3	0.1	5.4
861	Prescription/medication request	50.6	38.2	2.8	0.3	41.3	5.8	1.7	7.5
862	Ring removal	57.6	30.6	1.2	0	31.8	7.1	3.5	10.6
863	Abnormal lab/imaging results	52.2	36.7	4	0.2	40.9	5.3	0.9	6.2
864	Pallor/anemia	64.2	29.6	2.5	0	32.1	3.7	0	3.7
865	Post-operative complications	53.7	37.2	3.7	0.2	41.1	5.1	0	5.1
866	Minor complaints NOS	51.9	38.5	3.5	0.1	42.1	5.4	0.4	5.8
867	Inconsolable crying	53.9	35.9	3.4	0.4	39.7	6.5	0	6.5
868	Congenital problem in children	0	66.7	0	0	66.7	33.3	0	33.3
869	Newly born					0			0
871	Return visit for therapy	56.6	31.8	2.3	0	34.1	9.3	0	9.3
989	Patient registered and left prior to triage	0	100	0	0	100	0	0	0
